# Supplementary material for: Review of Dicrotendipes Kieffer from China (Diptera, Chironomidae)
Source: Zookeys. 2012 Apr 19;(183):23–36. doi: 10.3897/zookeys.183.2834 (PMC3332026; doi:10.3897/zookeys.183.2834)
Supplement: XML Treatment for Dicrotendipes flexus [file zookeys.183.2834-treatment1.xml]

<!DOCTYPE tp:taxon-treatment
  PUBLIC "-//TaxonX//DTD Taxonomic Treatment Publishing DTD v0 20100105//EN" "tax-treatment-NSO.dtd">
<tp:taxon-treatment xmlns:tp="http://www.plazi.org/taxpub"><tp:treatment-meta><mixed-citation publication-type="journal"><person-group><name><surname>Qi</surname><given-names>Xin</given-names></name><name><surname>Lin</surname><given-names>Xiao-Long</given-names></name><name><surname>Wang</surname><given-names>Xin-Hua</given-names></name></person-group><article-title>Review of 
                    <italic>Dicrotendipes</italic> Kieffer from China  (Diptera, Chironomidae)
                </article-title><source>Zookeys</source><day>19</day><month>4</month><year>2012</year><volume>2012</volume><issue>183</issue><fpage>23</fpage><lpage>36</lpage><pub-id pub-id-type="doi">10.3897/zookeys.183.2834</pub-id></mixed-citation></tp:treatment-meta><tp:nomenclature><tp:taxon-name>
                        <tp:taxon-name-part taxon-name-part-type="genus">Dicrotendipes</tp:taxon-name-part>
                        <tp:taxon-name-part taxon-name-part-type="species">flexus</tp:taxon-name-part>
                    <object-id xmlns:xlink="http://www.w3.org/1999/xlink" xlink:type="simple">http://species-id.net/wiki/Dicrotendipes_flexus</object-id>
								</tp:taxon-name><tp:taxon-authority>(Johannsen, 1932)</tp:taxon-authority><tp:nomenclature-citation-list><tp:nomenclature-citation><tp:taxon-name>Chironomus (Limnochironomus) flexus</tp:taxon-name><comment>Johannsen, 1932: 530.</comment></tp:nomenclature-citation><!--PageBreak--><tp:nomenclature-citation><tp:taxon-name>Limnochironomus flexus</tp:taxon-name><comment>: <xref ref-type="bibr" rid="B20">Lenz 1937</xref>: 6.</comment></tp:nomenclature-citation><tp:nomenclature-citation><tp:taxon-name>Dicrotendipes flexus</tp:taxon-name><comment>: <xref ref-type="bibr" rid="B12">Hashimotoet al. 1981</xref>: 14; <xref ref-type="bibr" rid="B5">Epler 1988</xref>: 128; <xref ref-type="bibr" rid="B29">Wanget al. 1990</xref>: 29; <xref ref-type="bibr" rid="B30">Wang 2000</xref>: 643.</comment></tp:nomenclature-citation></tp:nomenclature-citation-list></tp:nomenclature><tp:treatment-sec sec-type="Specimens examined"><title>Specimens examined.</title><p>China, Hubei: 5♂♂, Wuhan City, Donghu Lake, <named-content xmlns:xlink="http://www.w3.org/1999/xlink" content-type="dwc:verbatimCoordinates" xlink:type="simple">30°35.06’N, 114°22.42’E</named-content>, 22.iv.1977, Wang SD sweeping method; Guangdong: 2♂♂, Fengkai County, Heishiding Nature Conservation Area, <named-content xmlns:xlink="http://www.w3.org/1999/xlink" content-type="dwc:verbatimCoordinates" xlink:type="simple">23°29.14’N, 111°50.54’E</named-content>, 18.iv.1988, Wang XH, light trap; Shandong: 1 ♂, Yantai City, Kunyu Mountain, <named-content xmlns:xlink="http://www.w3.org/1999/xlink" content-type="dwc:verbatimCoordinates" xlink:type="simple">37°23.53’N, 121°36.42’E</named-content>, 24.viii.1987, Wang XH, sweeping method.
                    </p></tp:treatment-sec><tp:treatment-sec sec-type="Remarks"><title>Remarks.</title><p><italic><tp:taxon-name>Dicrotendipes flexus</tp:taxon-name></italic> (Johannsen) closely resembles <italic><tp:taxon-name>Dicrotendipes nervosus</tp:taxon-name></italic> (Staeger) in the structure of hypopygium, but can be separated by the apparently disjunct distributions and fewer setae on R and R<sub>1</sub>, (21−26 in <italic><tp:taxon-name>Dicrotendipes flexus</tp:taxon-name></italic>, more than 35 in <italic><tp:taxon-name>Dicrotendipes nervosus</tp:taxon-name></italic>). All examined Chinese specimens comply with the description of <xref ref-type="bibr" rid="B13">Johannsen (1932)</xref> and <xref ref-type="bibr" rid="B12">Hashimoto et al. (1981)</xref>.
                    </p></tp:treatment-sec><tp:treatment-sec sec-type="Distribution"><title>Distribution.</title><p>China (Hubei, Guangdong and Shandong Province); Australia; Japan; Indonesia.</p></tp:treatment-sec><ref-list><ref id="B20"><mixed-citation xmlns:xlink="http://www.w3.org/1999/xlink" xlink:type="simple"><person-group><name name-style="western"><surname>Lenz</surname><given-names>F</given-names></name></person-group> (<year>1937</year>)<article-title> Chironomariae aus Niederländisch-Indien. Larven und Puppen.</article-title><source>Archiv für Hydrobiologie Supplement </source><volume>15</volume>: <fpage>1</fpage>-<lpage>29</lpage>.</mixed-citation></ref><ref id="B12"><mixed-citation xmlns:xlink="http://www.w3.org/1999/xlink" xlink:type="simple"><person-group><name name-style="western"><surname>Hashimoto</surname><given-names>H</given-names></name><name name-style="western"><surname>Wongsiri</surname><given-names>T</given-names></name><name name-style="western"><surname>Wongsiri</surname><given-names>N</given-names></name><name name-style="western"><surname>Tirawat</surname><given-names>C</given-names></name><name name-style="western"><surname>Lewvanich</surname><given-names>A</given-names></name><name name-style="western"><surname>Yasumatsu</surname><given-names>K</given-names></name></person-group> (<year>1981</year>)<article-title> Chironominae from rice fields of Thailand with descriptions of 7 new species.</article-title><source>Technical Bulletin of Taxonomy Branch, Entomology and Zoology Division, Department of Agriculture, Bangkok </source><volume>7</volume>: <fpage>1</fpage>-<lpage>47</lpage>.</mixed-citation></ref><ref id="B5"><mixed-citation xmlns:xlink="http://www.w3.org/1999/xlink" xlink:type="simple"><person-group><name name-style="western"><surname>Epler</surname><given-names>JH</given-names></name></person-group> (<year>1988</year>)<article-title> Biosystematics of the genus <italic>Dicrotendipes</italic> Kieffer, 1913 (Diptera: Chironomidae: Chironominae) of the world.</article-title><source>Memoirs of American Entomological Society </source><volume>36</volume>: <fpage>1</fpage>-<lpage>214</lpage>.</mixed-citation></ref><ref id="B29"><mixed-citation xmlns:xlink="http://www.w3.org/1999/xlink" xlink:type="simple"><person-group><name name-style="western"><surname>Wang</surname><given-names>XH</given-names></name><name name-style="western"><surname>Zheng</surname><given-names>LY</given-names></name><name name-style="western"><surname>Ji</surname><given-names>BC</given-names></name></person-group> (<year>1990</year>)<article-title> Note the genus <italic>Dicrotendipes</italic> Kieffer from China (Diptera: Chironomidae).</article-title><source>Sichuan Journal of Zoology </source><volume>9</volume>: <fpage>28</fpage>-<lpage>29</lpage>.</mixed-citation></ref><ref id="B30"><mixed-citation xmlns:xlink="http://www.w3.org/1999/xlink" xlink:type="simple"><person-group><name name-style="western"><surname>Wang</surname><given-names>XH</given-names></name></person-group> (<year>2000</year>)<article-title> A revised checklist of Chironomidae from China (Diptera).</article-title> In: <person-group><name name-style="western"><surname>Hoffrichter</surname><given-names>O</given-names></name></person-group> (<role>Ed</role>). <issue-title>Late 20th Century Research on Chironomidae.</issue-title><source>An Anthology from the 13<sup>th</sup> International Symposium on Chironomidae. Shaker Verlag, Achen</source>: <fpage>629</fpage>-<lpage>652</lpage>.</mixed-citation></ref><ref id="B13"><mixed-citation xmlns:xlink="http://www.w3.org/1999/xlink" xlink:type="simple"><person-group><name name-style="western"><surname>Johannsen</surname><given-names>OA</given-names></name></person-group> (<year>1932</year>)<article-title> Chironominae of the Malayan subregion of the Dutch East Indies.</article-title><source>Archiv für Hydrobiologie Supplement </source><volume>11</volume>: <fpage>503</fpage>-<lpage>552</lpage>.</mixed-citation></ref></ref-list></tp:taxon-treatment>
