# Supplementary material for: Review of Dicrotendipes Kieffer from China (Diptera, Chironomidae)
Source: Zookeys. 2012 Apr 19;(183):23–36. doi: 10.3897/zookeys.183.2834 (PMC3332026; doi:10.3897/zookeys.183.2834)
Supplement: XML Treatment for Dicrotendipes fusconotatus [file zookeys.183.2834-treatment2.xml]

<!DOCTYPE tp:taxon-treatment
  PUBLIC "-//TaxonX//DTD Taxonomic Treatment Publishing DTD v0 20100105//EN" "tax-treatment-NSO.dtd">
<tp:taxon-treatment xmlns:tp="http://www.plazi.org/taxpub"><tp:treatment-meta><mixed-citation publication-type="journal"><person-group><name><surname>Qi</surname><given-names>Xin</given-names></name><name><surname>Lin</surname><given-names>Xiao-Long</given-names></name><name><surname>Wang</surname><given-names>Xin-Hua</given-names></name></person-group><article-title>Review of 
                    <italic>Dicrotendipes</italic> Kieffer from China  (Diptera, Chironomidae)
                </article-title><source>Zookeys</source><day>19</day><month>4</month><year>2012</year><volume>2012</volume><issue>183</issue><fpage>23</fpage><lpage>36</lpage><pub-id pub-id-type="doi">10.3897/zookeys.183.2834</pub-id></mixed-citation></tp:treatment-meta><tp:nomenclature><tp:taxon-name>
                        <tp:taxon-name-part taxon-name-part-type="genus">Dicrotendipes</tp:taxon-name-part>
                        <tp:taxon-name-part taxon-name-part-type="species">fusconotatus</tp:taxon-name-part>
                    <object-id xmlns:xlink="http://www.w3.org/1999/xlink" xlink:type="simple">http://species-id.net/wiki/Dicrotendipes_fusconotatus</object-id>
								</tp:taxon-name><tp:taxon-authority>(Kieffer, 1922)</tp:taxon-authority><tp:nomenclature-citation-list><tp:nomenclature-citation><tp:taxon-name>Calochironomus fusconotatus</tp:taxon-name><comment> Kieffer, 1922: 68.</comment></tp:nomenclature-citation><tp:nomenclature-citation><tp:taxon-name>Calochironomus grisseonotatus</tp:taxon-name><comment> Kieffer, 1922: 69.</comment></tp:nomenclature-citation><tp:nomenclature-citation><tp:taxon-name>Dicrotendipes forkficula</tp:taxon-name><comment> Kieffer, 1925: 298.</comment></tp:nomenclature-citation><tp:nomenclature-citation><tp:taxon-name>Dicrotendipes nilicola</tp:taxon-name><comment> Kieffer, 1925: 300.</comment></tp:nomenclature-citation><tp:nomenclature-citation><tp:taxon-name>Chironomus (Dicrotendipes) fusconotatus</tp:taxon-name><comment>: <xref ref-type="bibr" rid="B7">Freeman 1957</xref>: 362.</comment></tp:nomenclature-citation><tp:nomenclature-citation><tp:taxon-name>Dicrotendipes fusconotatus</tp:taxon-name><comment>: <xref ref-type="bibr" rid="B2">Contreras-Lichtenberg 1986</xref>: 717.</comment></tp:nomenclature-citation></tp:nomenclature-citation-list></tp:nomenclature><tp:treatment-sec sec-type="Specimens examined"><title>Specimens examined.</title><p>China, Jiangxi: 5♂♂, Yongxiu County, Nanji Town, <named-content xmlns:xlink="http://www.w3.org/1999/xlink" content-type="dwc:verbatimCoordinates" xlink:type="simple">28°56.42’N, 116°21.37’E</named-content>, 12.vi.2004, Yan CC, light trap.
                    </p></tp:treatment-sec><tp:treatment-sec sec-type="Remarks"><title>Remarks.</title><p>Chinese specimens mainly agree with the description of <xref ref-type="bibr" rid="B7">Freeman (1957)</xref>, but vary in the coloration of the abdomen: the abdomen of the Chinese species is black; while in <xref ref-type="bibr" rid="B7">Freeman (1957)</xref>, the abdomen is light green and the median of each abdominal tergite black.
                    </p></tp:treatment-sec><tp:treatment-sec sec-type="Distribution"><title>Distribution.</title><p>China (Jiangxi Province); Belgium; Congo; Egypt; Israel; Kenya; Sudan; Zaire.</p></tp:treatment-sec><ref-list><ref id="B7"><mixed-citation xmlns:xlink="http://www.w3.org/1999/xlink" xlink:type="simple"><person-group><name name-style="western"><surname>Freeman</surname><given-names>P</given-names></name></person-group> (<year>1957</year>)<article-title> A study of the Chironomidae (Diptera) of Africa South of the Sahara. Part III.</article-title><source>Bulletin of the British Museum (Natural History) (Entomology) </source><volume>5</volume>: <fpage>323</fpage>-<lpage>426</lpage>.</mixed-citation></ref><ref id="B2"><mixed-citation xmlns:xlink="http://www.w3.org/1999/xlink" xlink:type="simple"><person-group><name name-style="western"><surname>Contreras-Lichtenberg</surname><given-names>R</given-names></name></person-group> (<year>1986</year>) <article-title>Revision der in der Westpaläarktis verbreiteten Arten des Genus <italic>Dicrotendipes</italic> Kieffer, 1913 (Diptera, Nematocera, Chironomidae)</article-title>. <source>Annalsof the Natural History Museumof Wien</source><volume>88/89</volume>(<issue>B</issue>): <fpage>663</fpage>–<lpage>726</lpage>.</mixed-citation></ref></ref-list></tp:taxon-treatment>
