# Supplementary material for: Review of Dicrotendipes Kieffer from China (Diptera, Chironomidae)
Source: Zookeys. 2012 Apr 19;(183):23–36. doi: 10.3897/zookeys.183.2834 (PMC3332026; doi:10.3897/zookeys.183.2834)
Supplement: XML Treatment for Dicrotendipes nervosus [file zookeys.183.2834-treatment3.xml]

<!DOCTYPE tp:taxon-treatment
  PUBLIC "-//TaxonX//DTD Taxonomic Treatment Publishing DTD v0 20100105//EN" "tax-treatment-NSO.dtd">
<tp:taxon-treatment xmlns:tp="http://www.plazi.org/taxpub"><tp:treatment-meta><mixed-citation publication-type="journal"><person-group><name><surname>Qi</surname><given-names>Xin</given-names></name><name><surname>Lin</surname><given-names>Xiao-Long</given-names></name><name><surname>Wang</surname><given-names>Xin-Hua</given-names></name></person-group><article-title>Review of 
                    <italic>Dicrotendipes</italic> Kieffer from China  (Diptera, Chironomidae)
                </article-title><source>Zookeys</source><day>19</day><month>4</month><year>2012</year><volume>2012</volume><issue>183</issue><fpage>23</fpage><lpage>36</lpage><pub-id pub-id-type="doi">10.3897/zookeys.183.2834</pub-id></mixed-citation></tp:treatment-meta><tp:nomenclature><tp:taxon-name>
                        <tp:taxon-name-part taxon-name-part-type="genus">Dicrotendipes</tp:taxon-name-part>
                        <tp:taxon-name-part taxon-name-part-type="species">nervosus</tp:taxon-name-part>
                    <object-id xmlns:xlink="http://www.w3.org/1999/xlink" xlink:type="simple">http://species-id.net/wiki/Dicrotendipes_nervosus</object-id>
								</tp:taxon-name><tp:taxon-authority>(Staeger, 1839)</tp:taxon-authority><tp:nomenclature-citation-list><tp:nomenclature-citation><tp:taxon-name>Chironomus nervosus</tp:taxon-name><comment> Staeger, 1839: 567.</comment></tp:nomenclature-citation><tp:nomenclature-citation><tp:taxon-name>Tendipes (Dicrotendipes) nervosus</tp:taxon-name><comment>: <xref ref-type="bibr" rid="B4">Dendy and Sublette 1959</xref>: 514.</comment></tp:nomenclature-citation><tp:nomenclature-citation><tp:taxon-name>Chironomus (Dicrotendipes) nervosus</tp:taxon-name><comment>: <xref ref-type="bibr" rid="B27">Sublette 1964</xref>: 126.</comment></tp:nomenclature-citation><!--PageBreak--><tp:nomenclature-citation><tp:taxon-name>Dicrotendipes nervosus</tp:taxon-name><comment>: <xref ref-type="bibr" rid="B5">Epler 1988</xref>: 63; <xref ref-type="bibr" rid="B29">Wanget al. 1990</xref>: 29; <xref ref-type="bibr" rid="B30">Wang 2000</xref>: 643.</comment></tp:nomenclature-citation></tp:nomenclature-citation-list></tp:nomenclature><tp:treatment-sec sec-type="Specimens examined"><title>Specimens examined.</title><p>China, Jiangxi: 7♂♂, Yongxiu County, Nanji Town, <named-content xmlns:xlink="http://www.w3.org/1999/xlink" content-type="dwc:verbatimCoordinates" xlink:type="simple">28°56.42’N, 116°21.37’E</named-content>, 12.vi.2004, Yan CC, light trap; Ningxia: 3♂♂, Yinchuan City, <named-content xmlns:xlink="http://www.w3.org/1999/xlink" content-type="dwc:verbatimCoordinates" xlink:type="simple">38°29.23’N, 106°13.19’E</named-content>, Wang XH, light trap; Shandong: 2♂♂, Zaozhuang City, Baodugu Mountain, <named-content xmlns:xlink="http://www.w3.org/1999/xlink" content-type="dwc:verbatimCoordinates" xlink:type="simple">34°59.11’N, 117°43.07’E</named-content>, 28.v.1994, Wei MC, sweeping method; Tianjin: 6♂♂, Yuqiao Reservoir, <named-content xmlns:xlink="http://www.w3.org/1999/xlink" content-type="dwc:verbatimCoordinates" xlink:type="simple">40°02.35’N, 117°27.01’E</named-content>, 17.x.1987, Wang XH, light trap; Zhejiang: 1♂, Quzhou City, Yunxi village, <named-content xmlns:xlink="http://www.w3.org/1999/xlink" content-type="dwc:verbatimCoordinates" xlink:type="simple">29°01.15’N, 118°56.51’E</named-content>, 20.iv.2011, Lin XL, sweeping method.
                    </p></tp:treatment-sec><tp:treatment-sec sec-type="Distribution"><title>Distribution.</title><p>China (Jiangxi, Shandong, Zhejiang Province, Ningxia Hui Autonomous Region and Tianjin City); Brazil; Britain; Canada; Denmark; Germany; Japan; Netherlands; Korea; Sweden; Russia; USA.</p></tp:treatment-sec><ref-list><ref id="B4"><mixed-citation xmlns:xlink="http://www.w3.org/1999/xlink" xlink:type="simple"><person-group><name name-style="western"><surname>Dendy</surname><given-names>JS</given-names></name><name name-style="western"><surname>Sublette</surname><given-names>JE</given-names></name></person-group> (<year>1959</year>)<article-title> The Chironomidae (= Tendipedidae: Diptera) of Alabama with descriptions of six new species.</article-title><source>Annals of the Entomological Society of America </source><volume>52</volume>: <fpage>506</fpage>-<lpage>519</lpage>.</mixed-citation></ref><ref id="B27"><mixed-citation xmlns:xlink="http://www.w3.org/1999/xlink" xlink:type="simple"><person-group><name name-style="western"><surname>Sublette</surname><given-names>JE</given-names></name></person-group> (<year>1964</year>)<article-title> Chironomidae (Diptera) of Louisiana. I. Systematics and immature stages of some lentic chironomids of west-central Louisiana.</article-title><source>Tulane Studies in Zoology </source><volume>11</volume>: <fpage>109</fpage>-<lpage>150</lpage>.</mixed-citation></ref><ref id="B5"><mixed-citation xmlns:xlink="http://www.w3.org/1999/xlink" xlink:type="simple"><person-group><name name-style="western"><surname>Epler</surname><given-names>JH</given-names></name></person-group> (<year>1988</year>)<article-title> Biosystematics of the genus <italic>Dicrotendipes</italic> Kieffer, 1913 (Diptera: Chironomidae: Chironominae) of the world.</article-title><source>Memoirs of American Entomological Society </source><volume>36</volume>: <fpage>1</fpage>-<lpage>214</lpage>.</mixed-citation></ref><ref id="B29"><mixed-citation xmlns:xlink="http://www.w3.org/1999/xlink" xlink:type="simple"><person-group><name name-style="western"><surname>Wang</surname><given-names>XH</given-names></name><name name-style="western"><surname>Zheng</surname><given-names>LY</given-names></name><name name-style="western"><surname>Ji</surname><given-names>BC</given-names></name></person-group> (<year>1990</year>)<article-title> Note the genus <italic>Dicrotendipes</italic> Kieffer from China (Diptera: Chironomidae).</article-title><source>Sichuan Journal of Zoology </source><volume>9</volume>: <fpage>28</fpage>-<lpage>29</lpage>.</mixed-citation></ref><ref id="B30"><mixed-citation xmlns:xlink="http://www.w3.org/1999/xlink" xlink:type="simple"><person-group><name name-style="western"><surname>Wang</surname><given-names>XH</given-names></name></person-group> (<year>2000</year>)<article-title> A revised checklist of Chironomidae from China (Diptera).</article-title> In: <person-group><name name-style="western"><surname>Hoffrichter</surname><given-names>O</given-names></name></person-group> (<role>Ed</role>). <issue-title>Late 20th Century Research on Chironomidae.</issue-title><source>An Anthology from the 13<sup>th</sup> International Symposium on Chironomidae. Shaker Verlag, Achen</source>: <fpage>629</fpage>-<lpage>652</lpage>.</mixed-citation></ref></ref-list></tp:taxon-treatment>
