# Supplementary material for: Review of Dicrotendipes Kieffer from China (Diptera, Chironomidae)
Source: Zookeys. 2012 Apr 19;(183):23–36. doi: 10.3897/zookeys.183.2834 (PMC3332026; doi:10.3897/zookeys.183.2834)
Supplement: XML Treatment for Dicrotendipes nudus [file zookeys.183.2834-treatment4.xml]

<!DOCTYPE tp:taxon-treatment
  PUBLIC "-//TaxonX//DTD Taxonomic Treatment Publishing DTD v0 20100105//EN" "tax-treatment-NSO.dtd">
<tp:taxon-treatment xmlns:tp="http://www.plazi.org/taxpub"><tp:treatment-meta><mixed-citation publication-type="journal"><person-group><name><surname>Qi</surname><given-names>Xin</given-names></name><name><surname>Lin</surname><given-names>Xiao-Long</given-names></name><name><surname>Wang</surname><given-names>Xin-Hua</given-names></name></person-group><article-title>Review of 
                    <italic>Dicrotendipes</italic> Kieffer from China  (Diptera, Chironomidae)
                </article-title><source>Zookeys</source><day>19</day><month>4</month><year>2012</year><volume>2012</volume><issue>183</issue><fpage>23</fpage><lpage>36</lpage><pub-id pub-id-type="doi">10.3897/zookeys.183.2834</pub-id></mixed-citation></tp:treatment-meta><tp:nomenclature><tp:taxon-name>
                        <tp:taxon-name-part taxon-name-part-type="genus">Dicrotendipes</tp:taxon-name-part>
                        <tp:taxon-name-part taxon-name-part-type="species">nudus</tp:taxon-name-part>
                    <object-id xmlns:xlink="http://www.w3.org/1999/xlink" xlink:type="simple">urn:lsid:zoobank.org:act:C0444659-611D-4DAB-BDD3-1AD246E9978F</object-id>
								<object-id xmlns:xlink="http://www.w3.org/1999/xlink" xlink:type="simple">http://species-id.net/wiki/Dicrotendipes_nudus</object-id>
								</tp:taxon-name><tp:taxon-status xmlns:xlink="http://www.w3.org/1999/xlink" xlink:type="simple">sp. n.</tp:taxon-status><xref ref-type="fig" rid="F1">Figs 1−5</xref></tp:nomenclature><tp:treatment-sec sec-type="Diagnosis"><title>Diagnosis.</title><p>R<sub>1</sub> and R<sub>4+5</sub> without seta; tergite IX without median seta; anal point with basal peduncle and bulbous ventral extension, 6−9 dorsal basal setae and 6 lateral setae.
                    </p></tp:treatment-sec><tp:treatment-sec sec-type="Description"><title>Description.</title><p>Male imago (n = 18)</p><p>TL 2.65−3.20, 2.95 mm. WL 1.65−2.00, 1.82 mm. TL/WL 1.58−1.94, 1.72. WL/Pfe 2.14−2.43, 2.31.</p><p>Coloration.Head, thorax and abdominal tergite VI−IX brown, abdominal tergite I−V pale yellow; legs yellowish-brown.</p><p>Head. AR 1.85−2.12, 2.02. Temporal setae 10−16, 13. Clypeus with 12−19, 16 setae. Tentorium 100−163, 146 µm long, 20−35, 28 µm wide. Palpomere lengths (in µm): 34−42, 35; 43−55, 48; 40-45; 108−130, 121; 130−148, 138; 163−215, 179. L: 5<sup>th</sup>/3 <sup>rd</sup> 1.35−1.67, 1.58. Frontal tubercle 10.20−17.50, 14.20 µm long, 5.00−7.50, 6.20 µm wide.
                    </p><p>Wing (<xref ref-type="fig" rid="F1">Fig. 1</xref>).Wing transparent, without markings. VR 1.11−1.16, 1.13. B 1−3, 2 setae; R with 7−11, 9 setae; R<sub>1</sub> and R<sub>4+5</sub> without seta. Squama with 4−6, 5 setae.
                    </p><p>Thorax.Dorsocentrals 8−11, 10; acrostichals 4−5, 4; prealars 3−4, 4. Scutellum with 4−9, 7 setae.</p><p>Legs. Fore tibia with rounded scale lacking spur. Spurs on mid tibiae 23–25, 24 µm and 18−25,20 µm long, including combs 26–32, 30 µm and 26–32, 30 µm long; spurs on hind tibia 22–32, 26 µm and 18−20,19 µm long including combs 24–28, 26 µm and 22–25, 23 µm long. Width at apex of front tibia 53−58, 55 µm, of mid tibia 50−55, 53 µm, of hind tibia 55−65, 59 µm. Lengths (in µm) and proportions of legs in <xref ref-type="table" rid="T1">Table 1</xref>.
                    </p><p>Hypopygium(<xref ref-type="fig" rid="F1">Figs 2−5</xref>). Anal point 40−60, 50 µm long, with basal peduncle and bulbous ventral extension, 6−9 dorsal basal setae and 6 lateral setae. Tergite IX without<!--PageBreak--> median setae; laterosternite IX with 3−4, 3 setae. Phallapodeme 95−103, 97 µm long; transverse sternapodeme 40−50, 45 µm long, laterally narrowed, medially broad, inverted U-shaped. Gonocoxite 142−165, 156 µm long. Superior volsella 83−92, 85 µm long, 23−27, 25 µm wide; digitiform with short ventral extension; with numerous micro setae and 3−4 short apical setae (<xref ref-type="fig" rid="F1">Figs 4−5</xref>). Inferior volsella 128−155, 142 µm long; elongate, apex bulbiform, with 6−9, 8 apical setae in 2 rows. Gonostylus 150−195, 172 µm long; slightly curved medially, with 5−7, 6 apical setae along inner margin. HR 0.73−1.17, 0.82; HV 1.82−1.88, 1.85.
                    </p></tp:treatment-sec><tp:treatment-sec sec-type="Type materials"><title>Type materials.</title><p>Holotype: 1♂, China, Hebei: Chicheng County, <named-content xmlns:xlink="http://www.w3.org/1999/xlink" content-type="dwc:verbatimCoordinates" xlink:type="simple">40°54.16’N, 115°54.08’E</named-content>, 21.vii.2001, Guo YH, light trap. Paratypes (17): Hebei: 2♂♂, Chicheng County, <named-content xmlns:xlink="http://www.w3.org/1999/xlink" content-type="dwc:verbatimCoordinates" xlink:type="simple">40°54.16’N, 115°54.08’E</named-content>, 21.vii.2001, Guo YH, light trap; Xinjiang: 5♂♂, Hebahe County, <named-content xmlns:xlink="http://www.w3.org/1999/xlink" content-type="dwc:verbatimCoordinates" xlink:type="simple">48°04.30’N, 86°24.47’E</named-content>, 15.vii.2002, Tang HQ, light trap; Zhejiang: 3♂♂, Ningbo City, <named-content xmlns:xlink="http://www.w3.org/1999/xlink" content-type="dwc:verbatimCoordinates" xlink:type="simple">29°48.36’N, 121°34.53’E</named-content>, 10.v.2010, Qi X, sweeping method; 1♂, Sanmen County, <named-content xmlns:xlink="http://www.w3.org/1999/xlink" content-type="dwc:verbatimCoordinates" xlink:type="simple">29°05.55’N, 121°23.45’E</named-content>, 28.vii.2010, Lin XL, sweeping method; 6♂♂, Tiantai County, Huading Mountain, <named-content xmlns:xlink="http://www.w3.org/1999/xlink" content-type="dwc:verbatimCoordinates" xlink:type="simple">29°14.51’N, 121°06.31’E</named-content>,13.iv.2011, Lin XL, light trap.
                    </p></tp:treatment-sec><tp:treatment-sec sec-type="Etymology"><title>Etymology.</title><p>The species name is from Latin, <italic>nudus</italic>, meaning bare, referring to R<sub>1</sub> and R<sub>4+5</sub> without seta, which is unique within the genus.
                    </p></tp:treatment-sec><tp:treatment-sec sec-type="Remarks"><title>Remarks.</title><p><italic><tp:taxon-name>Dicrotendipes nudus</tp:taxon-name></italic> closely resembles <italic><tp:taxon-name>Dicrotendipes nervosus</tp:taxon-name></italic>, but can be separated by R<sub>1</sub> and R<sub>4+5</sub> of <italic><tp:taxon-name>Dicrotendipes nudus</tp:taxon-name></italic> without seta; while in <italic><tp:taxon-name>Dicrotendipes nervosus</tp:taxon-name></italic>, R<sub>1</sub> with 11−20, 15 setae, R<sub>4+5</sub> with17−28, 22 setae.
                    </p></tp:treatment-sec><tp:treatment-sec sec-type="Distribution"><title>Distribution.</title><p>The species is known from Hebei, Zhejiang Province and Xinjiang Uygur Autonomous Region of China.</p><fig id="F1" position="float" orientation="portrait"><label>Figures 1–5.</label><caption><p><italic><tp:taxon-name>Dicrotendipes nudus</tp:taxon-name></italic> sp. n., male <bold>1</bold> wing <bold>2</bold> hypopygium (dorsal view ) <bold>3</bold> hypopygium (ventral view ) <bold>4</bold>–<bold>5</bold> superior volsella.</p></caption><graphic xmlns:xlink="http://www.w3.org/1999/xlink" xlink:href="ZooKeys-183-023-g001.jpg" position="float" orientation="portrait" xlink:type="simple"/></fig><table-wrap position="float" orientation="portrait" id="T1"><label>Table 1.</label><caption><p>Lengths (in µm) and proportions of legs of <italic><tp:taxon-name>Dicrotendipes</tp:taxon-name></italic> nudus sp. n.</p></caption><table><tbody><tr><th rowspan="1" colspan="1"/><th rowspan="1" colspan="1">P1</th><th rowspan="1" colspan="1">P2</th><th rowspan="1" colspan="1">P3</th></tr><tr><td rowspan="1" colspan="1">fe</td><td rowspan="1" colspan="1">710−850, 788</td><td rowspan="1" colspan="1">670−790, 752</td><td rowspan="1" colspan="1">770−870, 818</td></tr><tr><td rowspan="1" colspan="1">ti</td><td rowspan="1" colspan="1">560−640, 600</td><td rowspan="1" colspan="1">570−710, 638</td><td rowspan="1" colspan="1">800−940, 870</td></tr><tr><td rowspan="1" colspan="1">ta1</td><td rowspan="1" colspan="1">890−1050, 991</td><td rowspan="1" colspan="1">310−380, 338</td><td rowspan="1" colspan="1">490−560, 528</td></tr><tr><td rowspan="1" colspan="1">ta2</td><td rowspan="1" colspan="1">380−460, 428</td><td rowspan="1" colspan="1">180−220, 197</td><td rowspan="1" colspan="1">260−300, 278</td></tr><tr><td rowspan="1" colspan="1">ta3</td><td rowspan="1" colspan="1">310−380, 353</td><td rowspan="1" colspan="1">110−140, 127</td><td rowspan="1" colspan="1">210−240, 218</td></tr><tr><td rowspan="1" colspan="1">ta4</td><td rowspan="1" colspan="1">240−300, 280</td><td rowspan="1" colspan="1">70−80, 77</td><td rowspan="1" colspan="1">110−130, 123</td></tr><tr><td rowspan="1" colspan="1">ta5</td><td rowspan="1" colspan="1">130−150, 143</td><td rowspan="1" colspan="1">71−83, 77</td><td rowspan="1" colspan="1">90−100, 95</td></tr><tr><td rowspan="1" colspan="1">LR</td><td rowspan="1" colspan="1">1.59−1.75, 1.65</td><td rowspan="1" colspan="1">0.52−0.55, 0.53</td><td rowspan="1" colspan="1">0.59−0.64, 0.61</td></tr><tr><td rowspan="1" colspan="1">BV</td><td rowspan="1" colspan="1">1.89−2.04, 1.96</td><td rowspan="1" colspan="1">3.45−4.87, 3.84</td><td rowspan="1" colspan="1">3.06−3.19, 3.11</td></tr><tr><td rowspan="1" colspan="1">SV</td><td rowspan="1" colspan="1">1.32−1.43, 1.37</td><td rowspan="1" colspan="1">4.03−4.17, 4.11</td><td rowspan="1" colspan="1">3.08−3.29, 3.20</td></tr></tbody></table></table-wrap></tp:treatment-sec></tp:taxon-treatment>
