# Supplementary material for: Review of Dicrotendipes Kieffer from China (Diptera, Chironomidae)
Source: Zookeys. 2012 Apr 19;(183):23–36. doi: 10.3897/zookeys.183.2834 (PMC3332026; doi:10.3897/zookeys.183.2834)
Supplement: XML Treatment for Dicrotendipes pelochloris [file zookeys.183.2834-treatment5.xml]

<!DOCTYPE tp:taxon-treatment
  PUBLIC "-//TaxonX//DTD Taxonomic Treatment Publishing DTD v0 20100105//EN" "tax-treatment-NSO.dtd">
<tp:taxon-treatment xmlns:tp="http://www.plazi.org/taxpub"><tp:treatment-meta><mixed-citation publication-type="journal"><person-group><name><surname>Qi</surname><given-names>Xin</given-names></name><name><surname>Lin</surname><given-names>Xiao-Long</given-names></name><name><surname>Wang</surname><given-names>Xin-Hua</given-names></name></person-group><article-title>Review of 
                    <italic>Dicrotendipes</italic> Kieffer from China  (Diptera, Chironomidae)
                </article-title><source>Zookeys</source><day>19</day><month>4</month><year>2012</year><volume>2012</volume><issue>183</issue><fpage>23</fpage><lpage>36</lpage><pub-id pub-id-type="doi">10.3897/zookeys.183.2834</pub-id></mixed-citation></tp:treatment-meta><tp:nomenclature><tp:taxon-name>
                        <tp:taxon-name-part taxon-name-part-type="genus">Dicrotendipes</tp:taxon-name-part>
                        <tp:taxon-name-part taxon-name-part-type="species">pelochloris</tp:taxon-name-part>
                    <object-id xmlns:xlink="http://www.w3.org/1999/xlink" xlink:type="simple">http://species-id.net/wiki/Dicrotendipes_pelochloris</object-id>
								</tp:taxon-name><tp:taxon-authority>(Kieffer, 1912)</tp:taxon-authority><tp:nomenclature-citation-list><tp:nomenclature-citation><tp:taxon-name>Tendipes pelochloris</tp:taxon-name><comment> Kieffer, 1912: 39; <xref ref-type="bibr" rid="B15">Kieffer 1916</xref>: 113.</comment></tp:nomenclature-citation><tp:nomenclature-citation><tp:taxon-name>Limnochironomus niveicauda</tp:taxon-name><comment> Kieffer, 1921: 585.</comment></tp:nomenclature-citation><!--PageBreak--><!--PageBreak--><tp:nomenclature-citation><tp:taxon-name>Chironomus (Limnochironomus) niveicauda</tp:taxon-name><comment>: <xref ref-type="bibr" rid="B13">Johannsen 1932</xref>: 528.</comment></tp:nomenclature-citation><tp:nomenclature-citation><tp:taxon-name>Dicrotendipes niveicauda</tp:taxon-name><comment>: <xref ref-type="bibr" rid="B28">Sublette and Sublette 1973</xref>: 404; <xref ref-type="bibr" rid="B12">Hashimoto et al. 1981</xref>: 13.</comment></tp:nomenclature-citation><tp:nomenclature-citation><tp:taxon-name>Chironomus inferior</tp:taxon-name><comment> Johannsen, 1932: 534.</comment></tp:nomenclature-citation><tp:nomenclature-citation><tp:taxon-name>Cladotendipes inferior</tp:taxon-name><comment>: <xref ref-type="bibr" rid="B20">Lenz 1937</xref>: 7.</comment></tp:nomenclature-citation><tp:nomenclature-citation><tp:taxon-name>Dicrotendipes inferior</tp:taxon-name><comment>: <xref ref-type="bibr" rid="B28">Sublette and Sublette 1973</xref> 1973: 403.</comment></tp:nomenclature-citation><tp:nomenclature-citation><tp:taxon-name>Chironomus (Dicrotendipes) wirthi</tp:taxon-name><comment> Freeman, 1961: 692.</comment></tp:nomenclature-citation><tp:nomenclature-citation><tp:taxon-name>Dicrotendipes pelochloris</tp:taxon-name><comment>: <xref ref-type="bibr" rid="B5">Epler 1988</xref>: 134; <xref ref-type="bibr" rid="B29">Wanget al. 1990</xref>: 28; <xref ref-type="bibr" rid="B30">Wang 2000</xref>: 644.</comment></tp:nomenclature-citation></tp:nomenclature-citation-list></tp:nomenclature><tp:treatment-sec sec-type="Specimens examined"><title>Specimens examined.</title><p>China, Hainan: 2♂♂, Xinglong County, Huaqiao Farm, <named-content xmlns:xlink="http://www.w3.org/1999/xlink" content-type="dwc:verbatimCoordinates" xlink:type="simple">18°43.27’N, 110°14.42’E</named-content>, 21.v.1985, Wang XH, light trap; Hebei: 1♂, Qinhuangdao City, <named-content xmlns:xlink="http://www.w3.org/1999/xlink" content-type="dwc:verbatimCoordinates" xlink:type="simple">39°55.53’N, 119°36.19’E</named-content>, 4.vi.1985, Li HH, sweeping method; 3♂♂, Chicheng County, <named-content xmlns:xlink="http://www.w3.org/1999/xlink" content-type="dwc:verbatimCoordinates" xlink:type="simple">40°54.16’N, 115°54.08’E</named-content>, 21.vii.2001, Guo YH, light trap; Jiangxi: 2♂♂, Yongxiu County, Nanji Town, <named-content xmlns:xlink="http://www.w3.org/1999/xlink" content-type="dwc:verbatimCoordinates" xlink:type="simple">28°56.42’N, 116°21.37’E</named-content>, 12.vi.2004, Yan CC, light trap; Fujian: 11♂♂, Shanghang County, <named-content xmlns:xlink="http://www.w3.org/1999/xlink" content-type="dwc:verbatimCoordinates" xlink:type="simple">25°02.32’N, 116°26.12’E</named-content>, 6.v.1993, Wang XH, light trap; 2♂♂, Longyan City, <named-content xmlns:xlink="http://www.w3.org/1999/xlink" content-type="dwc:verbatimCoordinates" xlink:type="simple">25°07.14’N, 117°02.20’E</named-content>, 25.ix.2002, Liu Z, light trap; Guangxi: 4♂, Leye County, <named-content xmlns:xlink="http://www.w3.org/1999/xlink" content-type="dwc:verbatimCoordinates" xlink:type="simple">24°47.30’N, 106°33.47’E</named-content>, 24.vii.2004, Yu X, light trap; Guizhou: 2♂♂, Guiyang City, Huaxi, <named-content xmlns:xlink="http://www.w3.org/1999/xlink" content-type="dwc:verbatimCoordinates" xlink:type="simple">26°24.32’N, 106°38.58’E</named-content>, 23.vii.1995, Bu WJ, sweeping method; Taiwan: 2♂♂, Taibei City, <named-content xmlns:xlink="http://www.w3.org/1999/xlink" content-type="dwc:verbatimCoordinates" xlink:type="simple">25°08.33’N, 121°36.57’E</named-content>, 21.vii.2003, Wang XH, light trap.
                    </p></tp:treatment-sec><tp:treatment-sec sec-type="Remarks"><title>Remarks.</title><p>The Chinese specimens mainly agree with the description by <xref ref-type="bibr" rid="B5">Epler (1988)</xref>. According to <xref ref-type="bibr" rid="B5">Epler (1988)</xref>, there was some variation in the coloration of the wing in <italic><tp:taxon-name>Dicrotendipes pelochloris</tp:taxon-name></italic>, from hyaline to dusky brown, or with diffuse brown cloud along R<sub>1</sub>, R<sub>4+5</sub>, M, Cu and An. The wings of Chinese specimens are hyaline, without markings. The Chinese specimens are smaller than the specimens described in <xref ref-type="bibr" rid="B5">Epler (1988)</xref>. Some measured differences between the Chinese specimens and the specimens described by <xref ref-type="bibr" rid="B5">Epler (1988)</xref> are shown in <xref ref-type="table" rid="T2">Table 2</xref>.
                    </p></tp:treatment-sec><tp:treatment-sec sec-type="Distribution"><title>Distribution.</title><p>China (Hainan, Hebei, Fujian, Guizhou, Jiangxi, Taiwan Province and Guangxi Zhuang Autonomous Region); Australia; India; Indonesia; Japan; Pakistan; Philippines; South Korea<!--PageBreak-->.</p><table-wrap position="float" orientation="portrait" id="T2"><label>Table 2.</label><caption><p>Differences between the specimens of China and of <xref ref-type="bibr" rid="B5">Epler (1988)</xref></p></caption><table><tbody><tr><th rowspan="1" colspan="1"/><th rowspan="1" colspan="1">Chinese specimens</th><th rowspan="1" colspan="1">Description of <xref ref-type="bibr" rid="B5">Epler (1988)</xref></th></tr><tr><td rowspan="1" colspan="1">TL</td><td rowspan="1" colspan="1">2.68−4.25, 3.55 mm</td><td rowspan="1" colspan="1">3.74−4.40, 4.01 mm</td></tr><tr><td rowspan="1" colspan="1">WL</td><td rowspan="1" colspan="1">1.38−2.43, 1.82 mm</td><td rowspan="1" colspan="1">1.73−2.28, 1.96 mm</td></tr><tr><td rowspan="1" colspan="1">Ftu</td><td rowspan="1" colspan="1">13−33, 19 µm</td><td rowspan="1" colspan="1">16−26, 20 µm</td></tr><tr><td rowspan="1" colspan="1">AR</td><td rowspan="1" colspan="1">1.91−2.44, 2.17</td><td rowspan="1" colspan="1">1.95−2.27, 2.09</td></tr><tr><td rowspan="1" colspan="1">VR</td><td rowspan="1" colspan="1">1.05−1.14, 1.10</td><td rowspan="1" colspan="1">0.81−0.92, 0.85</td></tr><tr><td rowspan="1" colspan="1">LR1</td><td rowspan="1" colspan="1">1.58−1.84, 1.73</td><td rowspan="1" colspan="1">1.66−2.07, 1.86</td></tr><tr><td rowspan="1" colspan="1">BV1</td><td rowspan="1" colspan="1">1.71−2.75, 1.87</td><td rowspan="1" colspan="1">1.78−1.98, 1.89</td></tr><tr><td rowspan="1" colspan="1">BV2</td><td rowspan="1" colspan="1">3.66−4.27, 3.89</td><td rowspan="1" colspan="1">4.06−4.74, 4.22</td></tr><tr><td rowspan="1" colspan="1">SV2</td><td rowspan="1" colspan="1">3.72−4.17, 3.97</td><td rowspan="1" colspan="1">3.98−4.38,4.17</td></tr></tbody></table></table-wrap></tp:treatment-sec><ref-list><ref id="B15"><mixed-citation xmlns:xlink="http://www.w3.org/1999/xlink" xlink:type="simple"><person-group><name name-style="western"><surname>Kieffer</surname><given-names>JJ</given-names></name></person-group> (<year>1916</year>)<article-title> Tendipedides (Chironomides) de Formose conservés au Muséum National Hongrois de Budapest et déterminés par J. J. Kieffer.</article-title><source>Annales Historico-Naturales Musei Nationalis Hungarici </source><volume>14</volume>: <fpage>81</fpage>-<lpage>121</lpage>.</mixed-citation></ref><ref id="B13"><mixed-citation xmlns:xlink="http://www.w3.org/1999/xlink" xlink:type="simple"><person-group><name name-style="western"><surname>Johannsen</surname><given-names>OA</given-names></name></person-group> (<year>1932</year>)<article-title> Chironominae of the Malayan subregion of the Dutch East Indies.</article-title><source>Archiv für Hydrobiologie Supplement </source><volume>11</volume>: <fpage>503</fpage>-<lpage>552</lpage>.</mixed-citation></ref><ref id="B28"><mixed-citation xmlns:xlink="http://www.w3.org/1999/xlink" xlink:type="simple"><person-group><name name-style="western"><surname>Sublette</surname><given-names>JE</given-names></name><name name-style="western"><surname>Sublette</surname><given-names>MF</given-names></name></person-group> (<year>1973</year>)<article-title> Family Chironomidae,</article-title> In: <person-group><name name-style="western"><surname>Delfinado</surname><given-names>M</given-names></name><name name-style="western"><surname>Hardy</surname><given-names>ED</given-names></name></person-group> (<role>Eds</role>) <issue-title>Catalogue of the Diptera of the Oriental Region, Part 1.</issue-title><source>University Press of Hawaii, Honolulu</source>: <fpage>389</fpage>-<lpage>422</lpage>.</mixed-citation></ref><ref id="B12"><mixed-citation xmlns:xlink="http://www.w3.org/1999/xlink" xlink:type="simple"><person-group><name name-style="western"><surname>Hashimoto</surname><given-names>H</given-names></name><name name-style="western"><surname>Wongsiri</surname><given-names>T</given-names></name><name name-style="western"><surname>Wongsiri</surname><given-names>N</given-names></name><name name-style="western"><surname>Tirawat</surname><given-names>C</given-names></name><name name-style="western"><surname>Lewvanich</surname><given-names>A</given-names></name><name name-style="western"><surname>Yasumatsu</surname><given-names>K</given-names></name></person-group> (<year>1981</year>)<article-title> Chironominae from rice fields of Thailand with descriptions of 7 new species.</article-title><source>Technical Bulletin of Taxonomy Branch, Entomology and Zoology Division, Department of Agriculture, Bangkok </source><volume>7</volume>: <fpage>1</fpage>-<lpage>47</lpage>.</mixed-citation></ref><ref id="B20"><mixed-citation xmlns:xlink="http://www.w3.org/1999/xlink" xlink:type="simple"><person-group><name name-style="western"><surname>Lenz</surname><given-names>F</given-names></name></person-group> (<year>1937</year>)<article-title> Chironomariae aus Niederländisch-Indien. Larven und Puppen.</article-title><source>Archiv für Hydrobiologie Supplement </source><volume>15</volume>: <fpage>1</fpage>-<lpage>29</lpage>.</mixed-citation></ref><ref id="B5"><mixed-citation xmlns:xlink="http://www.w3.org/1999/xlink" xlink:type="simple"><person-group><name name-style="western"><surname>Epler</surname><given-names>JH</given-names></name></person-group> (<year>1988</year>)<article-title> Biosystematics of the genus <italic>Dicrotendipes</italic> Kieffer, 1913 (Diptera: Chironomidae: Chironominae) of the world.</article-title><source>Memoirs of American Entomological Society </source><volume>36</volume>: <fpage>1</fpage>-<lpage>214</lpage>.</mixed-citation></ref><ref id="B29"><mixed-citation xmlns:xlink="http://www.w3.org/1999/xlink" xlink:type="simple"><person-group><name name-style="western"><surname>Wang</surname><given-names>XH</given-names></name><name name-style="western"><surname>Zheng</surname><given-names>LY</given-names></name><name name-style="western"><surname>Ji</surname><given-names>BC</given-names></name></person-group> (<year>1990</year>)<article-title> Note the genus <italic>Dicrotendipes</italic> Kieffer from China (Diptera: Chironomidae).</article-title><source>Sichuan Journal of Zoology </source><volume>9</volume>: <fpage>28</fpage>-<lpage>29</lpage>.</mixed-citation></ref><ref id="B30"><mixed-citation xmlns:xlink="http://www.w3.org/1999/xlink" xlink:type="simple"><person-group><name name-style="western"><surname>Wang</surname><given-names>XH</given-names></name></person-group> (<year>2000</year>)<article-title> A revised checklist of Chironomidae from China (Diptera).</article-title> In: <person-group><name name-style="western"><surname>Hoffrichter</surname><given-names>O</given-names></name></person-group> (<role>Ed</role>). <issue-title>Late 20th Century Research on Chironomidae.</issue-title><source>An Anthology from the 13<sup>th</sup> International Symposium on Chironomidae. Shaker Verlag, Achen</source>: <fpage>629</fpage>-<lpage>652</lpage>.</mixed-citation></ref></ref-list></tp:taxon-treatment>
