# Supplementary material for: Review of Dicrotendipes Kieffer from China (Diptera, Chironomidae)
Source: Zookeys. 2012 Apr 19;(183):23–36. doi: 10.3897/zookeys.183.2834 (PMC3332026; doi:10.3897/zookeys.183.2834)
Supplement: XML Treatment for Dicrotendipes saetanumerosus [file zookeys.183.2834-treatment6.xml]

<!DOCTYPE tp:taxon-treatment
  PUBLIC "-//TaxonX//DTD Taxonomic Treatment Publishing DTD v0 20100105//EN" "tax-treatment-NSO.dtd">
<tp:taxon-treatment xmlns:tp="http://www.plazi.org/taxpub"><tp:treatment-meta><mixed-citation publication-type="journal"><person-group><name><surname>Qi</surname><given-names>Xin</given-names></name><name><surname>Lin</surname><given-names>Xiao-Long</given-names></name><name><surname>Wang</surname><given-names>Xin-Hua</given-names></name></person-group><article-title>Review of 
                    <italic>Dicrotendipes</italic> Kieffer from China  (Diptera, Chironomidae)
                </article-title><source>Zookeys</source><day>19</day><month>4</month><year>2012</year><volume>2012</volume><issue>183</issue><fpage>23</fpage><lpage>36</lpage><pub-id pub-id-type="doi">10.3897/zookeys.183.2834</pub-id></mixed-citation></tp:treatment-meta><tp:nomenclature><tp:taxon-name>
                        <tp:taxon-name-part taxon-name-part-type="genus">Dicrotendipes</tp:taxon-name-part>
                        <tp:taxon-name-part taxon-name-part-type="species">saetanumerosus</tp:taxon-name-part>
                    <object-id xmlns:xlink="http://www.w3.org/1999/xlink" xlink:type="simple">urn:lsid:zoobank.org:act:B8666895-7A48-41E0-8799-8B236E7FDDAD</object-id>
								<object-id xmlns:xlink="http://www.w3.org/1999/xlink" xlink:type="simple">http://species-id.net/wiki/Dicrotendipes_saetanumerosus</object-id>
								</tp:taxon-name><tp:taxon-status xmlns:xlink="http://www.w3.org/1999/xlink" xlink:type="simple">sp. n.</tp:taxon-status><xref ref-type="fig" rid="F2">Figs 6−8</xref></tp:nomenclature><tp:treatment-sec sec-type="Diagnosis"><title>Diagnosis.</title><p>Tergite IX with more than 30 median setae; anal point broad, bare; superior volsella pediform, with 11−16 lateral setae.</p></tp:treatment-sec><tp:treatment-sec sec-type="Description"><title>Description.</title><p>Male imago (n = 7)</p><p>TL 3.65−4.30, 3.82 mm. WL 1.80−2.30, 2.10 mm. TL/WL 1.87−2.03, 1.93. WL/Pfe 1.86−2.04, 1.96.</p><p>Coloration.Head, thorax and abdominal tergite VII−IX brown, abdominal tergite I−VI pale yellow; legs yellowish-brown.</p><p>Head. AR 2.38−2.55, 2.40. Temporal setae 19−22, 20. Clypeus with 16−20, 17 setae. Tentorium 120−155, 136 µm long, 26−35, 30 µm wide. Palpomere lengths (in µm): 32−53, 45; 58−68, 62; 155−185, 167; 165−195, 172; 235−260, 241. L: 5<sup>th</sup>/3 <sup>rd</sup> 1.41−1.52, 1.46. Frontal tubercle 7.50−15.00, 10.00 µm long, 5.00−6.50, 5.52 µm wide.
                    </p><p>Wing (<xref ref-type="fig" rid="F2">Fig. 6</xref>).Wing transparent, without markings. VR 1.05−1.06, 1.05. B 2−3, 2 setae; R with17−20, 18 setae; R<sub>1</sub> with 12−16, 14 setae; R<sub>4+5</sub> with 17−19, 18. Squama with 4−9, 6 setae.
                    </p><p>Thorax.Dorsocentrals 8−11, 10; acrostichals 9−16, 12; prealars 4−5, 4. Scutellum with 8−11, 9 setae.</p><p>Legs. Fore tibia with rounded scale lacking spur. Spurs on mid tibiae 23–28, 26 µm and 25−30, 26 µm long, including combs 20–23, 21 µm and 15–18, 16 µm long; spurs on hind tibia 23−28, 26 µm and 25−30, 27 µm long including combs 20–23, 21 µm and 15–18, 16 µm long. Width at apex of front tibia 58−68, 60 µm, of mid tibia 58−73, 63 µm, of hind tibia 63−85, 70 µm. Lengths (in µm) and proportions of legs in <xref ref-type="table" rid="T3">Table 3</xref>.
                    </p><p>Hypopygium(<xref ref-type="fig" rid="F2">Figs 7−8</xref>). Anal point 40−50, 45 µm long, broad, bare. Tergite IX with more than 30 median setae; laterosternite IX with 2−4, 3 setae. Phallapodeme 90−115, 97 µm long; transverse sternapodeme 40−50, 45 µm long, laterally narrowed, medially broad, inverted U-shaped. Gonocoxite 165−230, 180 µm long. Superior volsella 68−77, 70 µm long, 38−68, 50 µm wide; pediform, with 11−16 lateral setae. Inferior volsella 138−163, 142 µm long; elongate, apex bulbiform, with 9−12, 10 apical setae in 2 rows. Gonostylus 180−195, 186 µm long; slightly curved medially, with 5−7, 6 apical setae along inner margin. HR 0.80−0.90, 0.82; HV 1.83−2.05, 1.87.
                    </p></tp:treatment-sec><tp:treatment-sec sec-type="Type materials"><title>Type materials.</title><p>Holotype: 1♂, China, Shandong: Taian City, Tai Moutain <named-content xmlns:xlink="http://www.w3.org/1999/xlink" content-type="dwc:verbatimCoordinates" xlink:type="simple">36°11.37’N, 117°08.13’E</named-content>, 25.v.1994, Wang XH, light trap. Paratypes (8): Shandong: 1♂, Taian City, Tai Moutain, <named-content xmlns:xlink="http://www.w3.org/1999/xlink" content-type="dwc:verbatimCoordinates" xlink:type="simple">36°11.37’N, 117°08.13’E</named-content>, 25.v.1994, Wang XH, light trap; Hubei: 2♂♂, Shiyan City, Wudang Mountain, <named-content xmlns:xlink="http://www.w3.org/1999/xlink" content-type="dwc:verbatimCoordinates" xlink:type="simple">32°30.22’N, 111°05.09’E</named-content>, 16.vii.1997, Wang BX, light trap; Zhejiang: 5♂♂, Kaihua County, <named-content xmlns:xlink="http://www.w3.org/1999/xlink" content-type="dwc:verbatimCoordinates" xlink:type="simple">29°05.57’N, 118°23.19’E</named-content>, 13.iv.2011, Lin XL, light trap.
                    </p></tp:treatment-sec><tp:treatment-sec sec-type="Etymology"><title>Etymology.</title><p>The species name is from Latin, <italic>saeta</italic>, meaning setae, <italic>numerosus</italic>, meaning numerous, referring to the tergite IX of the species with more than 30 setae, which is unique within the genus.
                    </p></tp:treatment-sec><tp:treatment-sec sec-type="Remarks"><title>Remarks.</title><p><italic><tp:taxon-name>Dicrotendipes saetanumerosus</tp:taxon-name></italic> sp. n. closely resembles <italic><tp:taxon-name>Dicrotendipes tamaviridis</tp:taxon-name></italic> Sasa, 1981 in the structure of hypopygium, but the new species <italic><tp:taxon-name>Dicrotendipes saetanumerosus</tp:taxon-name></italic> can be separated from <italic><tp:taxon-name>Dicrotendipes tamaviridis</tp:taxon-name></italic> on the basis of following points: (1) the anal point of <italic><tp:taxon-name>Dicrotendipes saetanumerosus</tp:taxon-name></italic> sp. n. is broad and not expanded apically, but the anal point of <italic><tp:taxon-name>Dicrotendipes tamaviridis</tp:taxon-name></italic> is slender and expanded apically; and (2) the tergite IX in <italic><tp:taxon-name>Dicrotendipes saetanumerosus</tp:taxon-name></italic> sp. n. has more than 30 median setae, while <italic><tp:taxon-name>Dicrotendipes tamaviridis</tp:taxon-name></italic> has nomedian setae and 8−9 setae in the base of anal point.
                    </p></tp:treatment-sec><tp:treatment-sec sec-type="Distribution"><title>Distribution.</title><p>The species is known from Hubei, Shandong and Zhejiang Province of China.</p><fig id="F2" position="float" orientation="portrait"><label>Figures 6–8.</label><caption><p><italic><tp:taxon-name>Dicrotendipes saetanumerosus</tp:taxon-name></italic> sp. n., male <bold>6</bold> wing <bold>7</bold> hypopygium (dorsal view ) <bold>8</bold> hypopygium (ventral view ).</p></caption><graphic xmlns:xlink="http://www.w3.org/1999/xlink" xlink:href="ZooKeys-183-023-g002.jpg" position="float" orientation="portrait" xlink:type="simple"/></fig><table-wrap position="float" orientation="portrait" id="T3"><label>Table 3.</label><caption><p>Lengths (in µm) and proportions of legs of <italic><tp:taxon-name>Dicrotendipes saetanumerosus</tp:taxon-name></italic> sp. n.</p></caption><table><tbody><tr><th rowspan="1" colspan="1"/><th rowspan="1" colspan="1">P1</th><th rowspan="1" colspan="1">P2</th><th rowspan="1" colspan="1">P3</th></tr><tr><td rowspan="1" colspan="1">fe</td><td rowspan="1" colspan="1">970−1125, 1010</td><td rowspan="1" colspan="1">840−990, 890</td><td rowspan="1" colspan="1">950−1125, 1000</td></tr><tr><td rowspan="1" colspan="1">ti</td><td rowspan="1" colspan="1">750−780, 760</td><td rowspan="1" colspan="1">710−840, 750</td><td rowspan="1" colspan="1">970−1150, 1000</td></tr><tr><td rowspan="1" colspan="1">ta1</td><td rowspan="1" colspan="1">1400−1600, 1500</td><td rowspan="1" colspan="1">390−470, 432</td><td rowspan="1" colspan="1">620−750, 674</td></tr><tr><td rowspan="1" colspan="1">ta2</td><td rowspan="1" colspan="1">650−680, 660</td><td rowspan="1" colspan="1">220−270, 240</td><td rowspan="1" colspan="1">310−390, 350</td></tr><tr><td rowspan="1" colspan="1">ta3</td><td rowspan="1" colspan="1">525−580, 550</td><td rowspan="1" colspan="1">150−180, 160</td><td rowspan="1" colspan="1">260−310, 280</td></tr><tr><td rowspan="1" colspan="1">ta4</td><td rowspan="1" colspan="1">450−500, 470</td><td rowspan="1" colspan="1">90−120, 110</td><td rowspan="1" colspan="1">150−190, 170</td></tr><tr><td rowspan="1" colspan="1">ta5</td><td rowspan="1" colspan="1">225−270, 240</td><td rowspan="1" colspan="1">70−90, 80</td><td rowspan="1" colspan="1">90−120, 115</td></tr><tr><td rowspan="1" colspan="1">LR</td><td rowspan="1" colspan="1">1.87−1.96, 1.92</td><td rowspan="1" colspan="1">0.55−0.58, 0.56</td><td rowspan="1" colspan="1">0.64−0.72, 0.66</td></tr><tr><td rowspan="1" colspan="1">BV</td><td rowspan="1" colspan="1">1.73−1.78, 1.76</td><td rowspan="1" colspan="1">3.48−3.66, 3.54</td><td rowspan="1" colspan="1">3.00−3.29, 3.14</td></tr><tr><td rowspan="1" colspan="1">SV</td><td rowspan="1" colspan="1">1.76−1.95, 1.83</td><td rowspan="1" colspan="1">2.47−2.76, 2.55</td><td rowspan="1" colspan="1">4.15−5.01, 4.26</td></tr></tbody></table></table-wrap></tp:treatment-sec></tp:taxon-treatment>
