# Supplementary material for: Review of Dicrotendipes Kieffer from China (Diptera, Chironomidae)
Source: Zookeys. 2012 Apr 19;(183):23–36. doi: 10.3897/zookeys.183.2834 (PMC3332026; doi:10.3897/zookeys.183.2834)
Supplement: XML Treatment for Dicrotendipes septemmaculatus [file zookeys.183.2834-treatment7.xml]

<!DOCTYPE tp:taxon-treatment
  PUBLIC "-//TaxonX//DTD Taxonomic Treatment Publishing DTD v0 20100105//EN" "tax-treatment-NSO.dtd">
<tp:taxon-treatment xmlns:tp="http://www.plazi.org/taxpub"><tp:treatment-meta><mixed-citation publication-type="journal"><person-group><name><surname>Qi</surname><given-names>Xin</given-names></name><name><surname>Lin</surname><given-names>Xiao-Long</given-names></name><name><surname>Wang</surname><given-names>Xin-Hua</given-names></name></person-group><article-title>Review of 
                    <italic>Dicrotendipes</italic> Kieffer from China  (Diptera, Chironomidae)
                </article-title><source>Zookeys</source><day>19</day><month>4</month><year>2012</year><volume>2012</volume><issue>183</issue><fpage>23</fpage><lpage>36</lpage><pub-id pub-id-type="doi">10.3897/zookeys.183.2834</pub-id></mixed-citation></tp:treatment-meta><tp:nomenclature><tp:taxon-name>
                        <tp:taxon-name-part taxon-name-part-type="genus">Dicrotendipes</tp:taxon-name-part>
                        <tp:taxon-name-part taxon-name-part-type="species">septemmaculatus</tp:taxon-name-part>
                    <object-id xmlns:xlink="http://www.w3.org/1999/xlink" xlink:type="simple">http://species-id.net/wiki/Dicrotendipes_septemmaculatus</object-id>
								</tp:taxon-name><tp:taxon-authority>(Becker, 1908)</tp:taxon-authority><tp:nomenclature-citation-list><tp:nomenclature-citation><tp:taxon-name>Chironomus septemmaculatus</tp:taxon-name><comment> Becker, 1908: 77.</comment></tp:nomenclature-citation><tp:nomenclature-citation><tp:taxon-name>Dicrotendipes pictipennis</tp:taxon-name><comment> Kieffer, 1913: 23; <xref ref-type="bibr" rid="B6">Freeman 1955</xref>: 22.</comment></tp:nomenclature-citation><tp:nomenclature-citation><tp:taxon-name>Dicrotendipes formosanus</tp:taxon-name><comment> Kieffer, 1916: 115; <xref ref-type="bibr" rid="B12">Hashimoto 1981</xref>: 12.</comment></tp:nomenclature-citation><tp:nomenclature-citation><tp:taxon-name>Dicrotendipes formosanus</tp:taxon-name><comment> var <italic>frontalis</italic> Kieffer, 1916: 116.</comment></tp:nomenclature-citation><tp:nomenclature-citation><tp:taxon-name>Dicrotendipes frontalis</tp:taxon-name><comment>: <xref ref-type="bibr" rid="B28">Sublette and Sublette 1973</xref>: 403.</comment></tp:nomenclature-citation><tp:nomenclature-citation><tp:taxon-name>Dicrotendipes speciosus</tp:taxon-name><comment> Kieffer, 1924: 256; <xref ref-type="bibr" rid="B19">Kieffer 1925</xref>: 299.</comment></tp:nomenclature-citation><tp:nomenclature-citation><tp:taxon-name>Dicrotendipes quatuordecimpunctatum</tp:taxon-name><comment> (Goetghebuer, 1936): <xref ref-type="bibr" rid="B2">Contreras-Lichtenberg 1986</xref>: 710.</comment></tp:nomenclature-citation><tp:nomenclature-citation><tp:taxon-name>Dicrotendipes septemmaculatus</tp:taxon-name><comment>: <xref ref-type="bibr" rid="B5">Epler 1988</xref>: 42; <xref ref-type="bibr" rid="B29">Wanget al. 1990</xref>: 28; <xref ref-type="bibr" rid="B11">Harrison 1993</xref>: 363; <xref ref-type="bibr" rid="B25">Spies and Saether 2004</xref>: 41.</comment></tp:nomenclature-citation></tp:nomenclature-citation-list></tp:nomenclature><tp:treatment-sec sec-type="Specimens examined"><title>Specimens examined.</title><p>China, Hebei: 3♂♂, Qinhuangdao City, <named-content xmlns:xlink="http://www.w3.org/1999/xlink" content-type="dwc:verbatimCoordinates" xlink:type="simple">39°55.53’N, 119°36.19’E</named-content>, 4.vi.1985, Li HH, sweeping method; Guizhou: 2♂♂, Guiyang City, Huaxi, <named-content xmlns:xlink="http://www.w3.org/1999/xlink" content-type="dwc:verbatimCoordinates" xlink:type="simple">26°24.32’N, 106°38.58’E</named-content>, 23.vii.1995, Bu WJ, sweeping method; 1♂, Libo County, Maolan Town, <named-content xmlns:xlink="http://www.w3.org/1999/xlink" content-type="dwc:verbatimCoordinates" xlink:type="simple">25°17.21’N, 108°04.28’E</named-content>, 28.vii.1995, Bu WJ, sweeping method; Shandong: 1♂, Taian City, Tai Moutain, <named-content xmlns:xlink="http://www.w3.org/1999/xlink" content-type="dwc:verbatimCoordinates" xlink:type="simple">36°11.37’N, 117°08.13’E</named-content>, 25.v.1994, Wang XH, light trap; Taiwan: 3♂♂, Taibei City, <named-content xmlns:xlink="http://www.w3.org/1999/xlink" content-type="dwc:verbatimCoordinates" xlink:type="simple">25°08.33’N, 121°36.57’E</named-content>, 21.vii.2003, Wang XH, light trap; Yunnan: 1♂, Wuding County, Shishan Moutain, <named-content xmlns:xlink="http://www.w3.org/1999/xlink" content-type="dwc:verbatimCoordinates" xlink:type="simple">25°31.58’N, 102°22.32’E</named-content>, 8.vii.1986, Wang XH, sweeping method; 1♂, Eryuan County, <named-content xmlns:xlink="http://www.w3.org/1999/xlink" content-type="dwc:verbatimCoordinates" xlink:type="simple">26°19.56’N, 100°02.03’E</named-content>, 18.vii.1986, Wang XH, light trap; 2♂♂, Kunming City, <named-content xmlns:xlink="http://www.w3.org/1999/xlink" content-type="dwc:verbatimCoordinates" xlink:type="simple">25°04.09’N, 102°42.14’E</named-content>, Bu WJ, sweeping method; 2♂♂, Dali City, Yinqiao Town, <named-content xmlns:xlink="http://www.w3.org/1999/xlink" content-type="dwc:verbatimCoordinates" xlink:type="simple">25°45.16’N, 100°07.31’E</named-content>, 22.v.1996, Wang XH, sweeping method.
                    </p></tp:treatment-sec><tp:treatment-sec sec-type="Remarks"><title>Remarks.</title><p>The wing spots are variable in <italic><tp:taxon-name>Dicrotendipes septemmaculatus</tp:taxon-name></italic>. They may be absent in teneral specimens, and the pair of spots in cell r<sub>4+5</sub> is sometimes combined into one spot. The Chinese specimens have one spot in cell r<sub>4+5<!--PageBreak--></sub>.
                    </p></tp:treatment-sec><tp:treatment-sec sec-type="Distribution"><title>Distribution.</title><p>China (Hubei, Guizhou, Shandong, Taiwan and Yunnan Province); Algeria; Australia; Burma; Egypt; Bangladesh; India; Indonesia; Japan; Lebanon; Namibia; Nigeria; South Africa; Spain; Sundan; Uganda; Zimbabwe; Zaire.</p></tp:treatment-sec><ref-list><ref id="B6"><mixed-citation xmlns:xlink="http://www.w3.org/1999/xlink" xlink:type="simple"><person-group><name name-style="western"><surname>Freeman</surname><given-names>P</given-names></name></person-group> (<year>1955</year>) <article-title>Chironomidae (Diptera Nematocera)</article-title>. <source>Exploration du Parc National Albert. Mission G. F. de Witte (1933–1935)</source><volume>83</volume>: <fpage>3</fpage>–<lpage>41</lpage>.</mixed-citation></ref><ref id="B12"><mixed-citation xmlns:xlink="http://www.w3.org/1999/xlink" xlink:type="simple"><person-group><name name-style="western"><surname>Hashimoto</surname><given-names>H</given-names></name><name name-style="western"><surname>Wongsiri</surname><given-names>T</given-names></name><name name-style="western"><surname>Wongsiri</surname><given-names>N</given-names></name><name name-style="western"><surname>Tirawat</surname><given-names>C</given-names></name><name name-style="western"><surname>Lewvanich</surname><given-names>A</given-names></name><name name-style="western"><surname>Yasumatsu</surname><given-names>K</given-names></name></person-group> (<year>1981</year>)<article-title> Chironominae from rice fields of Thailand with descriptions of 7 new species.</article-title><source>Technical Bulletin of Taxonomy Branch, Entomology and Zoology Division, Department of Agriculture, Bangkok </source><volume>7</volume>: <fpage>1</fpage>-<lpage>47</lpage>.</mixed-citation></ref><ref id="B28"><mixed-citation xmlns:xlink="http://www.w3.org/1999/xlink" xlink:type="simple"><person-group><name name-style="western"><surname>Sublette</surname><given-names>JE</given-names></name><name name-style="western"><surname>Sublette</surname><given-names>MF</given-names></name></person-group> (<year>1973</year>)<article-title> Family Chironomidae,</article-title> In: <person-group><name name-style="western"><surname>Delfinado</surname><given-names>M</given-names></name><name name-style="western"><surname>Hardy</surname><given-names>ED</given-names></name></person-group> (<role>Eds</role>) <issue-title>Catalogue of the Diptera of the Oriental Region, Part 1.</issue-title><source>University Press of Hawaii, Honolulu</source>: <fpage>389</fpage>-<lpage>422</lpage>.</mixed-citation></ref><ref id="B19"><mixed-citation xmlns:xlink="http://www.w3.org/1999/xlink" xlink:type="simple"><person-group><name name-style="western"><surname>Kieffer</surname><given-names>JJ</given-names></name></person-group> (<year>1925</year>)<article-title> Chironomides d’Egypte, (Dipt.).</article-title><source>Bulletin of the Entomological Society of Egypte </source><volume>8</volume>: <fpage>244</fpage>-<lpage>313</lpage>.</mixed-citation></ref><ref id="B2"><mixed-citation xmlns:xlink="http://www.w3.org/1999/xlink" xlink:type="simple"><person-group><name name-style="western"><surname>Contreras-Lichtenberg</surname><given-names>R</given-names></name></person-group> (<year>1986</year>) <article-title>Revision der in der Westpaläarktis verbreiteten Arten des Genus <italic>Dicrotendipes</italic> Kieffer, 1913 (Diptera, Nematocera, Chironomidae)</article-title>. <source>Annalsof the Natural History Museumof Wien</source><volume>88/89</volume>(<issue>B</issue>): <fpage>663</fpage>–<lpage>726</lpage>.</mixed-citation></ref><ref id="B5"><mixed-citation xmlns:xlink="http://www.w3.org/1999/xlink" xlink:type="simple"><person-group><name name-style="western"><surname>Epler</surname><given-names>JH</given-names></name></person-group> (<year>1988</year>)<article-title> Biosystematics of the genus <italic>Dicrotendipes</italic> Kieffer, 1913 (Diptera: Chironomidae: Chironominae) of the world.</article-title><source>Memoirs of American Entomological Society </source><volume>36</volume>: <fpage>1</fpage>-<lpage>214</lpage>.</mixed-citation></ref><ref id="B29"><mixed-citation xmlns:xlink="http://www.w3.org/1999/xlink" xlink:type="simple"><person-group><name name-style="western"><surname>Wang</surname><given-names>XH</given-names></name><name name-style="western"><surname>Zheng</surname><given-names>LY</given-names></name><name name-style="western"><surname>Ji</surname><given-names>BC</given-names></name></person-group> (<year>1990</year>)<article-title> Note the genus <italic>Dicrotendipes</italic> Kieffer from China (Diptera: Chironomidae).</article-title><source>Sichuan Journal of Zoology </source><volume>9</volume>: <fpage>28</fpage>-<lpage>29</lpage>.</mixed-citation></ref><ref id="B11"><mixed-citation xmlns:xlink="http://www.w3.org/1999/xlink" xlink:type="simple"><!--PageBreak--><person-group><name name-style="western"><surname>Harrison</surname><given-names>AD</given-names></name></person-group> (<year>1993</year>) <article-title><italic>Dicrotendipes pilosimanus</italic> Kieffer: a description of all life stages, and features which distinguish it from <italic>Dicrotendipes septemmaculatus</italic> (Becker) (Insecta, Diptera: Chironomidae)</article-title>. <source>Annals of the Cape Provincial Museums (Natural History)</source><volume>18</volume>: <fpage>357</fpage>–<lpage>370</lpage>.</mixed-citation></ref><ref id="B25"><mixed-citation xmlns:xlink="http://www.w3.org/1999/xlink" xlink:type="simple"><person-group><name name-style="western"><surname>Spies</surname><given-names>M</given-names></name><name name-style="western"><surname>Saether</surname><given-names>OA</given-names></name></person-group> (<year>2004</year>)<article-title> Notes and recommendations on taxonomy and nomenclature of Chironomidae (Diptera).</article-title><source>Zootaxa </source><volume>752</volume>: <fpage>1</fpage>-<lpage>90</lpage>.</mixed-citation></ref></ref-list></tp:taxon-treatment>
