# Supplementary material for: Review of Dicrotendipes Kieffer from China (Diptera, Chironomidae)
Source: Zookeys. 2012 Apr 19;(183):23–36. doi: 10.3897/zookeys.183.2834 (PMC3332026; doi:10.3897/zookeys.183.2834)
Supplement: XML Treatment for Dicrotendipes tamaviridis [file zookeys.183.2834-treatment8.xml]

<!DOCTYPE tp:taxon-treatment
  PUBLIC "-//TaxonX//DTD Taxonomic Treatment Publishing DTD v0 20100105//EN" "tax-treatment-NSO.dtd">
<tp:taxon-treatment xmlns:tp="http://www.plazi.org/taxpub"><tp:treatment-meta><mixed-citation publication-type="journal"><person-group><name><surname>Qi</surname><given-names>Xin</given-names></name><name><surname>Lin</surname><given-names>Xiao-Long</given-names></name><name><surname>Wang</surname><given-names>Xin-Hua</given-names></name></person-group><article-title>Review of 
                    <italic>Dicrotendipes</italic> Kieffer from China  (Diptera, Chironomidae)
                </article-title><source>Zookeys</source><day>19</day><month>4</month><year>2012</year><volume>2012</volume><issue>183</issue><fpage>23</fpage><lpage>36</lpage><pub-id pub-id-type="doi">10.3897/zookeys.183.2834</pub-id></mixed-citation></tp:treatment-meta><tp:nomenclature><tp:taxon-name>
                        <tp:taxon-name-part taxon-name-part-type="genus">Dicrotendipes</tp:taxon-name-part>
                        <tp:taxon-name-part taxon-name-part-type="species">tamaviridis</tp:taxon-name-part>
                    <object-id xmlns:xlink="http://www.w3.org/1999/xlink" xlink:type="simple">http://species-id.net/wiki/Dicrotendipes_tamaviridis</object-id>
								</tp:taxon-name><tp:taxon-authority>Sasa, 1981</tp:taxon-authority><tp:nomenclature-citation-list><tp:nomenclature-citation><tp:taxon-name>Dicrotendipes tamaviridis</tp:taxon-name><comment> Sasa, 1981: 99; <xref ref-type="bibr" rid="B21">Niitsuma 1995</xref>: 444; <xref ref-type="bibr" rid="B30">Wang 2000</xref>: 644.</comment></tp:nomenclature-citation></tp:nomenclature-citation-list></tp:nomenclature><tp:treatment-sec sec-type="Specimens examined"><title>Specimens examined.</title><p>China, Hubei: 3♂♂, Shiyan City, Wudang Mountain, <named-content xmlns:xlink="http://www.w3.org/1999/xlink" content-type="dwc:verbatimCoordinates" xlink:type="simple">32°30.22’N, 111°05.09’E</named-content>, 16.vii.1997, Wang BX, light trap; Gansu: 1♂, Dingxi City, Min County, <named-content xmlns:xlink="http://www.w3.org/1999/xlink" content-type="dwc:verbatimCoordinates" xlink:type="simple">34°26.34’N, 104°02.20’E</named-content>, 16.v.1993, Yang ZC, light trap; Shaanxi: 1♂, Liuba County, <named-content xmlns:xlink="http://www.w3.org/1999/xlink" content-type="dwc:verbatimCoordinates" xlink:type="simple">33°37.16’N, 106°55.12’E</named-content>, 2.vii.1994, Bu WJ, light trap; Zhejiang: 6♂♂, Kaihua County, <named-content xmlns:xlink="http://www.w3.org/1999/xlink" content-type="dwc:verbatimCoordinates" xlink:type="simple">29°05.57’N, 118°23.19’E</named-content>, 13.iv.2011, Lin XL, light trap.
                    </p></tp:treatment-sec><tp:treatment-sec sec-type="Remarks"><title>Remarks.</title><p><xref ref-type="bibr" rid="B22">Sasa (1981)</xref> described this species based on material from Japan and <xref ref-type="bibr" rid="B21">Niitsuma (1995)</xref> described the pupae, larvae and adults. Chinese specimens agree with the adult description of <xref ref-type="bibr" rid="B21">Niitsuma (1995)</xref>. Some measured differences between the Chinese specimens and the specimens described by <xref ref-type="bibr" rid="B21">Niitsuma (1995)</xref> are shown in <xref ref-type="table" rid="T4">Table 4</xref>.
                    </p></tp:treatment-sec><tp:treatment-sec sec-type="Distribution"><title>Distribution.</title><p>China (Hubei, Gansu, Shaanxi and Zhejiang Province); Japan.</p><table-wrap position="float" orientation="portrait" id="T4"><label>Table 4.</label><caption><p>Differences between the specimens of China and of Japan</p></caption><table><tbody><tr><th rowspan="1" colspan="1"/><th rowspan="1" colspan="1">Chinese specimens</th><th rowspan="1" colspan="1">Japanese specimens</th></tr><tr><td rowspan="1" colspan="1">TL</td><td rowspan="1" colspan="1">2.94−3.60 mm</td><td rowspan="1" colspan="1">2.5−3.3 mm</td></tr><tr><td rowspan="1" colspan="1">Ftu</td><td rowspan="1" colspan="1">7.5−10 µm</td><td rowspan="1" colspan="1">3−10 µm</td></tr><tr><td rowspan="1" colspan="1">AR</td><td rowspan="1" colspan="1">1.85−2.21</td><td rowspan="1" colspan="1">1.9−2.3</td></tr><tr><td rowspan="1" colspan="1">VR</td><td rowspan="1" colspan="1">1.12−1.14</td><td rowspan="1" colspan="1">0.81−0.92, 0.85</td></tr></tbody></table></table-wrap><sec sec-type="Key to males of the genus Dicrotendipes in China"><title>Key to males of the genus <italic><tp:taxon-name>Dicrotendipes</tp:taxon-name></italic> in China
                        </title><table-wrap content-type="key" position="anchor" orientation="portrait"><table><tbody><tr><td rowspan="1" colspan="1">1</td><td rowspan="1" colspan="1">R<sub>4+5</sub> without setae
                                        </td><td rowspan="1" colspan="1"><italic><tp:taxon-name>Dicrotendipes nudus</tp:taxon-name></italic> sp. n.
                                        </td></tr><tr><td rowspan="1" colspan="1">–</td><td rowspan="1" colspan="1">R<sub>4+5</sub> with setae
                                        </td><td rowspan="1" colspan="1">2</td></tr><tr><td rowspan="1" colspan="1">2</td><td rowspan="1" colspan="1">Small, membranous, triangular flap-like appendages present near base of anal point</td><td rowspan="1" colspan="1"><italic><tp:taxon-name>Dicrotendipes fusconotatus</tp:taxon-name></italic> (Kieffer)
                                        </td></tr><tr><td rowspan="1" colspan="1">–</td><td rowspan="1" colspan="1">Base of anal point without appendages</td><td rowspan="1" colspan="1">3</td></tr><tr><td rowspan="1" colspan="1">3</td><td rowspan="1" colspan="1">Inferior volsella deeply bifid apically</td><td rowspan="1" colspan="1"><italic><tp:taxon-name>Dicrotendipes septemmaculatus</tp:taxon-name></italic> (Becker)
                                        </td></tr><tr><td rowspan="1" colspan="1">–</td><td rowspan="1" colspan="1">Inferior volsella with simple apex or apex bulbiform</td><td rowspan="1" colspan="1">4</td></tr><tr><td rowspan="1" colspan="1">4</td><td rowspan="1" colspan="1">Tergite IX with median setae</td><td rowspan="1" colspan="1">5</td></tr><tr><td rowspan="1" colspan="1">–</td><td rowspan="1" colspan="1">Tergite IX without median setae</td><td rowspan="1" colspan="1">6</td></tr><tr><td rowspan="1" colspan="1">5</td><td rowspan="1" colspan="1">Anal point sharply reflexed ventrad; tergite IX with 6−14 setae</td><td rowspan="1" colspan="1"><italic><tp:taxon-name>Dicrotendipes pelochloris</tp:taxon-name></italic> (Kieffer)
                                        </td></tr><tr><td rowspan="1" colspan="1">–</td><td rowspan="1" colspan="1">Anal point not sharply reflexed ventrad; tergite IX with more than 30 setae</td><td rowspan="1" colspan="1"><italic><tp:taxon-name>Dicrotendipes saetanumerosus</tp:taxon-name></italic> sp. n.
                                        </td></tr><tr><td rowspan="1" colspan="1">6</td><td rowspan="1" colspan="1">Wing with more than 35 setae on R &amp; R<sub>1</sub></td><td rowspan="1" colspan="1"><italic><tp:taxon-name>Dicrotendipes nervosus</tp:taxon-name></italic> (Staeger)
                                        </td></tr><tr><td rowspan="1" colspan="1">–</td><td rowspan="1" colspan="1">Wing with less than 30 setae on R &amp; R<sub>1</sub></td><td rowspan="1" colspan="1">7</td></tr><tr><td rowspan="1" colspan="1">7</td><td rowspan="1" colspan="1">Superior volsella with 3 short setae; cylindrical, curving outward; apex bare, expanded</td><td rowspan="1" colspan="1"><italic><tp:taxon-name>Dicrotendipes flexus</tp:taxon-name></italic> (Johannsen)
                                        </td></tr><tr><td rowspan="1" colspan="1">–</td><td rowspan="1" colspan="1">Superior volsella with 9−10 short setae; pediform, apex not expanded</td><td rowspan="1" colspan="1"><italic><tp:taxon-name>Dicrotendipes tamaviridis</tp:taxon-name></italic> Sasa
                                        </td></tr></tbody></table></table-wrap></sec></tp:treatment-sec><ref-list><ref id="B21"><mixed-citation xmlns:xlink="http://www.w3.org/1999/xlink" xlink:type="simple"><person-group><name name-style="western"><surname>Niitsuma</surname><given-names>H</given-names></name></person-group> (<year>1995</year>)<article-title> Three species of the genus <italic>Dicrotendipes</italic> (Diptera, Chironomidae) from Japan.</article-title><source>Japanese Journal of Entomology </source><volume>63</volume>: <fpage>433</fpage>-<lpage>449</lpage>.</mixed-citation></ref><ref id="B30"><mixed-citation xmlns:xlink="http://www.w3.org/1999/xlink" xlink:type="simple"><person-group><name name-style="western"><surname>Wang</surname><given-names>XH</given-names></name></person-group> (<year>2000</year>)<article-title> A revised checklist of Chironomidae from China (Diptera).</article-title> In: <person-group><name name-style="western"><surname>Hoffrichter</surname><given-names>O</given-names></name></person-group> (<role>Ed</role>). <issue-title>Late 20th Century Research on Chironomidae.</issue-title><source>An Anthology from the 13<sup>th</sup> International Symposium on Chironomidae. Shaker Verlag, Achen</source>: <fpage>629</fpage>-<lpage>652</lpage>.</mixed-citation></ref><ref id="B22"><mixed-citation xmlns:xlink="http://www.w3.org/1999/xlink" xlink:type="simple"><person-group><name name-style="western"><surname>Sasa</surname><given-names>M</given-names></name></person-group> (<year>1981</year>)<article-title> Studies on chironomid midges of the Tama River. Part 4. Chironomidae recorded at a winter survey.</article-title><source>Research Report from the National Institute for Environmental Studies </source><volume>29</volume>: <fpage>79</fpage>-<lpage>148</lpage>.</mixed-citation></ref></ref-list></tp:taxon-treatment>
